# Supplementary material for: c-FLIP facilitates ZIKV infection by mediating caspase-8/3-dependent apoptosis
Source: PLoS Pathog. 2024 Jul 22;20(7):e1012408. doi: 10.1371/journal.ppat.1012408 (PMC11293698; doi:10.1371/journal.ppat.1012408)
Supplement: S1 Table — (XLS) [file ppat.1012408.s009.xls]

## Sheet: Figure 5A
Figure 5A
GO_ID	GO_Term	GO_function	GO_class	Genes	S gene number	TS gene number	B gene number	TB gene number	pvalue
GO:0006357	regulation of transcription by RNA polymerase II	biological_process	9	ENSMUSG00000040610;ENSMUSG00000000690;ENSMUSG00000045680;ENSMUSG00000035187;ENSMUSG00000056648;ENSMUSG00000075394;ENSMUSG00000055197;ENSMUSG00000033726;ENSMUSG00000005503;ENSMUSG00000035277;ENSMUSG00000026976;ENSMUSG00000035033;ENSMUSG00000015579;ENSMUSG00000055102;ENSMUSG00000038700;ENSMUSG00000025019;ENSMUSG00000025215;ENSMUSG00000026934;ENSMUSG00000016458;ENSMUSG00000019803;ENSMUSG00000073209;…	55	285	1517	21384	8.19156e-12
GO:0006355	regulation of transcription, DNA-templated	biological_process	8	ENSMUSG00000002633;ENSMUSG00000035277;ENSMUSG00000044312;ENSMUSG00000079560;ENSMUSG00000026890;ENSMUSG00000044542;ENSMUSG00000075394;ENSMUSG00000025216;ENSMUSG00000029112;ENSMUSG00000005503;ENSMUSG00000031965;ENSMUSG00000005677;ENSMUSG00000007946;ENSMUSG00000000690;ENSMUSG00000029844;ENSMUSG00000056648;ENSMUSG00000035187;ENSMUSG00000040610;ENSMUSG00000048528;ENSMUSG00000026497;ENSMUSG00000022061;…	54	285	1382	21384	7.24865e-13
GO:0045944	positive regulation of transcription by RNA polymerase II	biological_process	10	ENSMUSG00000032691;ENSMUSG00000079277;ENSMUSG00000005677;ENSMUSG00000021743;ENSMUSG00000038692;ENSMUSG00000007946;ENSMUSG00000026976;ENSMUSG00000101174;ENSMUSG00000075394;ENSMUSG00000002633;ENSMUSG00000026934;ENSMUSG00000024553;ENSMUSG00000044312;ENSMUSG00000045680;ENSMUSG00000019803;ENSMUSG00000015579;ENSMUSG00000016458;ENSMUSG00000005503;ENSMUSG00000063672;ENSMUSG00000032446;ENSMUSG00000022061;…	41	285	1237	21384	6.6998e-08
GO:0030154	cell differentiation	biological_process	5	ENSMUSG00000038193;ENSMUSG00000021743;ENSMUSG00000015579;ENSMUSG00000044312;ENSMUSG00000022061;ENSMUSG00000026497;ENSMUSG00000035277;ENSMUSG00000042372;ENSMUSG00000026976;ENSMUSG00000108367;ENSMUSG00000035187;ENSMUSG00000063672;ENSMUSG00000019803;ENSMUSG00000020014;ENSMUSG00000026890;ENSMUSG00000040013;ENSMUSG00000019893;ENSMUSG00000032023;ENSMUSG00000022652;ENSMUSG00000029112;ENSMUSG00000026141;…	31	285	912	21384	1.8477e-06
GO:0007165	signal transduction	biological_process	4	ENSMUSG00000046500;ENSMUSG00000024553;ENSMUSG00000021804;ENSMUSG00000002633;ENSMUSG00000036949;ENSMUSG00000061718;ENSMUSG00000020660;ENSMUSG00000056380;ENSMUSG00000063394;ENSMUSG00000061577;ENSMUSG00000016524;ENSMUSG00000028778;ENSMUSG00000034855;ENSMUSG00000019893;ENSMUSG00000051509;ENSMUSG00000021799;ENSMUSG00000054667;ENSMUSG00000024107;ENSMUSG00000019429;ENSMUSG00000074939;ENSMUSG00000058620;…	27	285	2310	21384	0.0127216
GO:0000122	negative regulation of transcription by RNA polymerase II	biological_process	10	ENSMUSG00000044542;ENSMUSG00000035187;ENSMUSG00000040489;ENSMUSG00000032446;ENSMUSG00000055102;ENSMUSG00000005677;ENSMUSG00000015579;ENSMUSG00000020950;ENSMUSG00000031965;ENSMUSG00000063672;ENSMUSG00000025019;ENSMUSG00000070990;ENSMUSG00000045680;ENSMUSG00000016458;ENSMUSG00000015627;ENSMUSG00000056648;ENSMUSG00000080268;ENSMUSG00000019803;ENSMUSG00000044312;ENSMUSG00000079681;ENSMUSG00000002633;…	25	285	952	21384	0.00101381
GO:0055085	transmembrane transport	biological_process	6	ENSMUSG00000011486;ENSMUSG00000040966;ENSMUSG00000036949;ENSMUSG00000007034;ENSMUSG00000100241;ENSMUSG00000010122;ENSMUSG00000051111;ENSMUSG00000004902;ENSMUSG00000048939;ENSMUSG00000070570;ENSMUSG00000033255;ENSMUSG00000036855;ENSMUSG00000043144;ENSMUSG00000036899;ENSMUSG00000019935;ENSMUSG00000020838;ENSMUSG00000029151;ENSMUSG00000054753;ENSMUSG00000100254	19	285	566	21384	0.00022996
GO:0045893	positive regulation of transcription, DNA-templated	biological_process	9	ENSMUSG00000026976;ENSMUSG00000026934;ENSMUSG00000002633;ENSMUSG00000016458;ENSMUSG00000038193;ENSMUSG00000009097;ENSMUSG00000022061;ENSMUSG00000015579;ENSMUSG00000044312;ENSMUSG00000015627;ENSMUSG00000001655;ENSMUSG00000031965;ENSMUSG00000055197;ENSMUSG00000004231;ENSMUSG00000070990;ENSMUSG00000035033;ENSMUSG00000032446;ENSMUSG00000021743	18	285	769	21384	0.015298
GO:0010628	positive regulation of gene expression	biological_process	8	ENSMUSG00000015627;ENSMUSG00000027470;ENSMUSG00000100510;ENSMUSG00000040966;ENSMUSG00000020581;ENSMUSG00000020838;ENSMUSG00000035277;ENSMUSG00000038193;ENSMUSG00000029727;ENSMUSG00000031553;ENSMUSG00000015579;ENSMUSG00000079277;ENSMUSG00000055197;ENSMUSG00000016458;ENSMUSG00000050917;ENSMUSG00000022061;ENSMUSG00000002633	17	285	530	21384	0.00080997
GO:0007186	G protein-coupled receptor signaling pathway	biological_process	5	ENSMUSG00000021799;ENSMUSG00000061577;ENSMUSG00000034855;ENSMUSG00000058620;ENSMUSG00000041468;ENSMUSG00000051509;ENSMUSG00000024553;ENSMUSG00000046678;ENSMUSG00000019429;ENSMUSG00000028778;ENSMUSG00000063394;ENSMUSG00000074939;ENSMUSG00000056380;ENSMUSG00000024107;ENSMUSG00000044034;ENSMUSG00000021804	16	285	1567	21384	0.038404
GO:0030182	neuron differentiation	biological_process	6	ENSMUSG00000032446;ENSMUSG00000044312;ENSMUSG00000035187;ENSMUSG00000026934;ENSMUSG00000020950;ENSMUSG00000021743;ENSMUSG00000026468;ENSMUSG00000033726;ENSMUSG00000019803;ENSMUSG00000012520;ENSMUSG00000035033;ENSMUSG00000040610;ENSMUSG00000026890;ENSMUSG00000001566;ENSMUSG00000002633	15	285	225	21384	3.8362e-07
GO:0006508	proteolysis	biological_process	7	ENSMUSG00000041534;ENSMUSG00000031443;ENSMUSG00000038591;ENSMUSG00000033825;ENSMUSG00000031553;ENSMUSG00000053687;ENSMUSG00000002633;ENSMUSG00000036655;ENSMUSG00000022225;ENSMUSG00000042501;ENSMUSG00000020323;ENSMUSG00000046213;ENSMUSG00000037437	13	285	597	21384	0.0277968
GO:0006915	apoptotic process	biological_process	6	ENSMUSG00000038193;ENSMUSG00000016524;ENSMUSG00000019803;ENSMUSG00000051951;ENSMUSG00000050917;ENSMUSG00000015579;ENSMUSG00000026934;ENSMUSG00000026468;ENSMUSG00000044542;ENSMUSG00000080268;ENSMUSG00000020902;ENSMUSG00000092232	12	285	637	21384	0.02577
GO:0009952	anterior/posterior pattern specification	biological_process	6	ENSMUSG00000020875;ENSMUSG00000079277;ENSMUSG00000001655;ENSMUSG00000038700;ENSMUSG00000075394;ENSMUSG00000079560;ENSMUSG00000056648;ENSMUSG00000000690;ENSMUSG00000038692;ENSMUSG00000002633;ENSMUSG00000101174	11	285	113	21384	3.39292e-07
GO:0045892	negative regulation of transcription, DNA-templated	biological_process	9	ENSMUSG00000046518;ENSMUSG00000093445;ENSMUSG00000031965;ENSMUSG00000035033;ENSMUSG00000020950;ENSMUSG00000055102;ENSMUSG00000080268;ENSMUSG00000004231;ENSMUSG00000016458;ENSMUSG00000022061;ENSMUSG00000005677	11	285	607	21384	0.0489988
GO:0050896	response to stimulus	biological_process	3	ENSMUSG00000032556;ENSMUSG00000064330;ENSMUSG00000019893;ENSMUSG00000051509;ENSMUSG00000046678;ENSMUSG00000021799;ENSMUSG00000026609;ENSMUSG00000063394;ENSMUSG00000056494;ENSMUSG00000070570;ENSMUSG00000021804	11	285	1070	21384	0.0393649
GO:0045666	positive regulation of neuron differentiation	biological_process	10	ENSMUSG00000027224;ENSMUSG00000020950;ENSMUSG00000002633;ENSMUSG00000015579;ENSMUSG00000079277;ENSMUSG00000012520;ENSMUSG00000021743;ENSMUSG00000044312;ENSMUSG00000058620;ENSMUSG00000035187	10	285	105	21384	1.42971e-06
GO:0007420	brain development	biological_process	6	ENSMUSG00000030307;ENSMUSG00000032446;ENSMUSG00000033726;ENSMUSG00000070570;ENSMUSG00000032023;ENSMUSG00000035277;ENSMUSG00000020950;ENSMUSG00000019935;ENSMUSG00000019803;ENSMUSG00000020838	10	285	272	21384	0.00368654
GO:0008283	cell population proliferation	biological_process	3	ENSMUSG00000015579;ENSMUSG00000025216;ENSMUSG00000050917;ENSMUSG00000079560;ENSMUSG00000002633;ENSMUSG00000012520;ENSMUSG00000031965;ENSMUSG00000020902;ENSMUSG00000035187;ENSMUSG00000019803	10	285	273	21384	0.00378295
GO:0007155	cell adhesion	biological_process	4	ENSMUSG00000030054;ENSMUSG00000025497;ENSMUSG00000038156;ENSMUSG00000026141;ENSMUSG00000033063;ENSMUSG00000103144;ENSMUSG00000031553;ENSMUSG00000046240;ENSMUSG00000028217;ENSMUSG00000037437	10	285	563	21384	0.0405052

## Sheet: Figure 5B
Figure 5B
GO_ID	GO_Term	GO_function	GO_class	Genes	S gene number	TS gene number	B gene number	TB gene number	pvalue
GO:0006357	regulation of transcription by RNA polymerase II	biological_process	9	ENSMUSG00000001661;ENSMUSG00000036602;ENSMUSG00000000942;ENSMUSG00000038721;ENSMUSG00000038692;ENSMUSG00000043342;ENSMUSG00000038765;ENSMUSG00000018604;ENSMUSG00000038700;ENSMUSG00000048450;ENSMUSG00000000093;ENSMUSG00000029755;ENSMUSG00000029844;ENSMUSG00000070691;ENSMUSG00000038253;ENSMUSG00000020325;ENSMUSG00000007946;ENSMUSG00000056648;ENSMUSG00000032033;ENSMUSG00000012520;ENSMUSG00000048763;…	57	347	1517	21384	2.24492e-09
GO:0006355	regulation of transcription, DNA-templated	biological_process	8	ENSMUSG00000018604;ENSMUSG00000012520;ENSMUSG00000014603;ENSMUSG00000040148;ENSMUSG00000026468;ENSMUSG00000007946;ENSMUSG00000022485;ENSMUSG00000056829;ENSMUSG00000029112;ENSMUSG00000048763;ENSMUSG00000079277;ENSMUSG00000073043;ENSMUSG00000026572;ENSMUSG00000038700;ENSMUSG00000038765;ENSMUSG00000000731;ENSMUSG00000029755;ENSMUSG00000038692;ENSMUSG00000043219;ENSMUSG00000003051;ENSMUSG00000001661;…	55	347	1382	21384	5.77713e-10
GO:0045944	positive regulation of transcription by RNA polymerase II	biological_process	10	ENSMUSG00000010797;ENSMUSG00000038067;ENSMUSG00000038700;ENSMUSG00000029755;ENSMUSG00000026468;ENSMUSG00000048450;ENSMUSG00000045394;ENSMUSG00000024553;ENSMUSG00000019768;ENSMUSG00000073043;ENSMUSG00000000731;ENSMUSG00000032033;ENSMUSG00000049723;ENSMUSG00000020325;ENSMUSG00000007946;ENSMUSG00000079277;ENSMUSG00000049107;ENSMUSG00000039238;ENSMUSG00000038253;ENSMUSG00000022286;ENSMUSG00000047861;…	46	347	1237	21384	1.31983e-07
GO:0007165	signal transduction	biological_process	4	ENSMUSG00000042909;ENSMUSG00000071489;ENSMUSG00000024553;ENSMUSG00000070687;ENSMUSG00000091504;ENSMUSG00000024107;ENSMUSG00000000263;ENSMUSG00000058427;ENSMUSG00000091239;ENSMUSG00000040525;ENSMUSG00000071311;ENSMUSG00000029602;ENSMUSG00000029335;ENSMUSG00000029380;ENSMUSG00000025856;ENSMUSG00000030222;ENSMUSG00000042793;ENSMUSG00000046167;ENSMUSG00000020123;ENSMUSG00000034009;ENSMUSG00000092111;…	35	347	2310	21384	0.0428871
GO:0000122	negative regulation of transcription by RNA polymerase II	biological_process	10	ENSMUSG00000040478;ENSMUSG00000039238;ENSMUSG00000028707;ENSMUSG00000091519;ENSMUSG00000022245;ENSMUSG00000024868;ENSMUSG00000070691;ENSMUSG00000078427;ENSMUSG00000048450;ENSMUSG00000032013;ENSMUSG00000019768;ENSMUSG00000049723;ENSMUSG00000068697;ENSMUSG00000048763;ENSMUSG00000085715;ENSMUSG00000028940;ENSMUSG00000025469;ENSMUSG00000043342;ENSMUSG00000036602;ENSMUSG00000035187;ENSMUSG00000032033;…	28	347	952	21384	0.00185643
GO:0030154	cell differentiation	biological_process	5	ENSMUSG00000025216;ENSMUSG00000038541;ENSMUSG00000026735;ENSMUSG00000056829;ENSMUSG00000026638;ENSMUSG00000003051;ENSMUSG00000032023;ENSMUSG00000029755;ENSMUSG00000029377;ENSMUSG00000001583;ENSMUSG00000046167;ENSMUSG00000073043;ENSMUSG00000035187;ENSMUSG00000029335;ENSMUSG00000069045;ENSMUSG00000060794;ENSMUSG00000029754;ENSMUSG00000039238;ENSMUSG00000020325;ENSMUSG00000050917;ENSMUSG00000052276;…	27	347	912	21384	0.0020344
GO:0007155	cell adhesion	biological_process	4	ENSMUSG00000006411;ENSMUSG00000048368;ENSMUSG00000114865;ENSMUSG00000050761;ENSMUSG00000032011;ENSMUSG00000056632;ENSMUSG00000026413;ENSMUSG00000022286;ENSMUSG00000059898;ENSMUSG00000019851;ENSMUSG00000027356;ENSMUSG00000029304;ENSMUSG00000024331;ENSMUSG00000002980;ENSMUSG00000029306;ENSMUSG00000102206;ENSMUSG00000028553;ENSMUSG00000102692;ENSMUSG00000069441;ENSMUSG00000031849;ENSMUSG00000026639;…	24	347	563	21384	1.83802e-05
GO:0009952	anterior/posterior pattern specification	biological_process	6	ENSMUSG00000038700;ENSMUSG00000022485;ENSMUSG00000028940;ENSMUSG00000038721;ENSMUSG00000048450;ENSMUSG00000079277;ENSMUSG00000038253;ENSMUSG00000019789;ENSMUSG00000043219;ENSMUSG00000020875;ENSMUSG00000001661;ENSMUSG00000000690;ENSMUSG00000048763;ENSMUSG00000075394;ENSMUSG00000036602;ENSMUSG00000000942;ENSMUSG00000075588;ENSMUSG00000043342;ENSMUSG00000038692;ENSMUSG00000050368;ENSMUSG00000056648;…	22	347	113	21384	0
GO:0006508	proteolysis	biological_process	7	ENSMUSG00000109764;ENSMUSG00000079110;ENSMUSG00000049723;ENSMUSG00000049538;ENSMUSG00000070645;ENSMUSG00000033825;ENSMUSG00000030107;ENSMUSG00000043705;ENSMUSG00000019278;ENSMUSG00000070390;ENSMUSG00000048752;ENSMUSG00000036480;ENSMUSG00000020323;ENSMUSG00000114865;ENSMUSG00000037406;ENSMUSG00000047257;ENSMUSG00000024034;ENSMUSG00000001865;ENSMUSG00000025754;ENSMUSG00000027364;ENSMUSG00000050468	21	347	597	21384	0.000811093
GO:0007186	G protein-coupled receptor signaling pathway	biological_process	5	ENSMUSG00000050030;ENSMUSG00000019865;ENSMUSG00000091239;ENSMUSG00000020591;ENSMUSG00000031070;ENSMUSG00000071489;ENSMUSG00000042793;ENSMUSG00000047415;ENSMUSG00000063234;ENSMUSG00000041347;ENSMUSG00000020123;ENSMUSG00000034009;ENSMUSG00000091504;ENSMUSG00000092111;ENSMUSG00000042909;ENSMUSG00000070687;ENSMUSG00000023918;ENSMUSG00000024553;ENSMUSG00000071311;ENSMUSG00000047293;ENSMUSG00000024107	21	347	1567	21384	0.847606
GO:0001501	skeletal system development	biological_process	6	ENSMUSG00000001661;ENSMUSG00000048763;ENSMUSG00000000942;ENSMUSG00000075394;ENSMUSG00000038692;ENSMUSG00000038700;ENSMUSG00000000690;ENSMUSG00000038253;ENSMUSG00000079560;ENSMUSG00000043219;ENSMUSG00000056648;ENSMUSG00000022510;ENSMUSG00000018604;ENSMUSG00000075588;ENSMUSG00000079277;ENSMUSG00000031849;ENSMUSG00000048776;ENSMUSG00000022485;ENSMUSG00000038721;ENSMUSG00000050368	20	347	124	21384	4.4552e-16
GO:0045893	positive regulation of transcription, DNA-templated	biological_process	9	ENSMUSG00000036602;ENSMUSG00000029755;ENSMUSG00000029304;ENSMUSG00000033227;ENSMUSG00000070691;ENSMUSG00000079110;ENSMUSG00000004231;ENSMUSG00000000093;ENSMUSG00000019768;ENSMUSG00000026638;ENSMUSG00000029359;ENSMUSG00000022510;ENSMUSG00000018604;ENSMUSG00000026572;ENSMUSG00000047861;ENSMUSG00000022286;ENSMUSG00000000731;ENSMUSG00000026735	18	347	769	21384	0.0476765
GO:0045892	negative regulation of transcription, DNA-templated	biological_process	9	ENSMUSG00000018604;ENSMUSG00000046518;ENSMUSG00000028707;ENSMUSG00000003051;ENSMUSG00000029377;ENSMUSG00000036602;ENSMUSG00000004231;ENSMUSG00000022510;ENSMUSG00000028940;ENSMUSG00000000093;ENSMUSG00000048652;ENSMUSG00000019789;ENSMUSG00000028591;ENSMUSG00000048450;ENSMUSG00000079110;ENSMUSG00000052469;ENSMUSG00000022245	17	347	607	21384	0.0212661
GO:0048704	embryonic skeletal system morphogenesis	biological_process	7	ENSMUSG00000043342;ENSMUSG00000036602;ENSMUSG00000000690;ENSMUSG00000020875;ENSMUSG00000038721;ENSMUSG00000075588;ENSMUSG00000014603;ENSMUSG00000079277;ENSMUSG00000048763;ENSMUSG00000050368;ENSMUSG00000038692;ENSMUSG00000056648;ENSMUSG00000038700;ENSMUSG00000038253;ENSMUSG00000075394;ENSMUSG00000079560	16	347	55	21384	3.33067e-16
GO:0008284	positive regulation of cell population proliferation	biological_process	7	ENSMUSG00000045394;ENSMUSG00000029377;ENSMUSG00000010797;ENSMUSG00000025856;ENSMUSG00000078735;ENSMUSG00000050917;ENSMUSG00000028591;ENSMUSG00000020123;ENSMUSG00000018604;ENSMUSG00000007888;ENSMUSG00000004231;ENSMUSG00000074852;ENSMUSG00000038067;ENSMUSG00000049107;ENSMUSG00000022510;ENSMUSG00000008601	16	347	507	21384	0.00906742
GO:0043066	negative regulation of apoptotic process	biological_process	9	ENSMUSG00000028591;ENSMUSG00000079110;ENSMUSG00000018604;ENSMUSG00000004231;ENSMUSG00000045394;ENSMUSG00000043705;ENSMUSG00000050917;ENSMUSG00000024868;ENSMUSG00000029304;ENSMUSG00000031849;ENSMUSG00000026468;ENSMUSG00000048450;ENSMUSG00000019278;ENSMUSG00000013483;ENSMUSG00000009670	15	347	541	21384	0.0316775
GO:0006811	ion transport	biological_process	6	ENSMUSG00000020566;ENSMUSG00000036251;ENSMUSG00000057092;ENSMUSG00000005553;ENSMUSG00000079262;ENSMUSG00000079436;ENSMUSG00000026394;ENSMUSG00000029843;ENSMUSG00000041301;ENSMUSG00000000263;ENSMUSG00000068323;ENSMUSG00000050963;ENSMUSG00000020734;ENSMUSG00000020722;ENSMUSG00000037579	15	347	622	21384	0.0135803
GO:0006629	lipid metabolic process	biological_process	5	ENSMUSG00000029541;ENSMUSG00000019278;ENSMUSG00000028553;ENSMUSG00000056973;ENSMUSG00000038541;ENSMUSG00000029112;ENSMUSG00000039092;ENSMUSG00000054662;ENSMUSG00000029273;ENSMUSG00000025479;ENSMUSG00000025934;ENSMUSG00000033520;ENSMUSG00000056078;ENSMUSG00000027513	14	347	717	21384	0.036986
GO:0006915	apoptotic process	biological_process	6	ENSMUSG00000031849;ENSMUSG00000022510;ENSMUSG00000000093;ENSMUSG00000050917;ENSMUSG00000028801;ENSMUSG00000042306;ENSMUSG00000060579;ENSMUSG00000019278;ENSMUSG00000019851;ENSMUSG00000013483;ENSMUSG00000024972;ENSMUSG00000009670;ENSMUSG00000026468	13	347	637	21384	0.0374052
GO:0006954	inflammatory response	biological_process	6	ENSMUSG00000041347;ENSMUSG00000024659;ENSMUSG00000058427;ENSMUSG00000071489;ENSMUSG00000109764;ENSMUSG00000003051;ENSMUSG00000062593;ENSMUSG00000019278;ENSMUSG00000070390;ENSMUSG00000029380;ENSMUSG00000040809	11	347	348	21384	0.0274589

## Sheet: Figure 5C
Figure 5B
GO_ID	GO_Term	GO_function	GO_class	Genes	S gene number	TS gene number	B gene number	TB gene number	pvalue
GO:0002088	lens development in camera-type eye	biological_process	5	ENSMUSG00000006546;ENSMUSG00000019867;ENSMUSG00000066975;ENSMUSG00000029343;ENSMUSG00000025389;ENSMUSG00000118560;ENSMUSG00000044518;ENSMUSG00000067299;ENSMUSG00000029352;ENSMUSG00000024041;ENSMUSG00000000724;ENSMUSG00000044429;ENSMUSG00000038135;ENSMUSG00000073658;ENSMUSG00000070870;ENSMUSG00000025952;ENSMUSG00000025945;ENSMUSG00000025229;ENSMUSG00000049908	19	159	44	21384	0
GO:0007601	visual perception	biological_process	8	ENSMUSG00000029352;ENSMUSG00000025389;ENSMUSG00000025945;ENSMUSG00000043972;ENSMUSG00000030523;ENSMUSG00000067299;ENSMUSG00000070870;ENSMUSG00000044429;ENSMUSG00000038135;ENSMUSG00000032556;ENSMUSG00000029343;ENSMUSG00000024041;ENSMUSG00000066975;ENSMUSG00000073658;ENSMUSG00000006546;ENSMUSG00000025952	16	159	144	21384	1.22125e-14
GO:0007165	signal transduction	biological_process	4	ENSMUSG00000093884;ENSMUSG00000021702;ENSMUSG00000021298;ENSMUSG00000045281;ENSMUSG00000115302;ENSMUSG00000030653;ENSMUSG00000020159;ENSMUSG00000028036;ENSMUSG00000030523;ENSMUSG00000028777;ENSMUSG00000073008;ENSMUSG00000043948;ENSMUSG00000019429;ENSMUSG00000029816;ENSMUSG00000109523;ENSMUSG00000043972	16	159	2310	21384	0.036202
GO:0006357	regulation of transcription by RNA polymerase II	biological_process	9	ENSMUSG00000078905;ENSMUSG00000073209;ENSMUSG00000039830;ENSMUSG00000024518;ENSMUSG00000001496;ENSMUSG00000023984;ENSMUSG00000089922;ENSMUSG00000015579;ENSMUSG00000038227;ENSMUSG00000091736;ENSMUSG00000044518;ENSMUSG00000014030;ENSMUSG00000006642;ENSMUSG00000036816;ENSMUSG00000025229	15	159	1517	21384	0.0183184
GO:0001654	eye development	biological_process	7	ENSMUSG00000067299;ENSMUSG00000029352;ENSMUSG00000029343;ENSMUSG00000038135;ENSMUSG00000044518;ENSMUSG00000025952;ENSMUSG00000025945;ENSMUSG00000070870;ENSMUSG00000066975;ENSMUSG00000044429;ENSMUSG00000073658;ENSMUSG00000000724;ENSMUSG00000006546	13	159	57	21384	4.44089e-16
GO:0030154	cell differentiation	biological_process	5	ENSMUSG00000008482;ENSMUSG00000001103;ENSMUSG00000026834;ENSMUSG00000015579;ENSMUSG00000027719;ENSMUSG00000001496;ENSMUSG00000036816;ENSMUSG00000006642;ENSMUSG00000014030;ENSMUSG00000044518;ENSMUSG00000031603;ENSMUSG00000030827	12	159	912	21384	0.0398789
GO:0006355	regulation of transcription, DNA-templated	biological_process	8	ENSMUSG00000015579;ENSMUSG00000036816;ENSMUSG00000014030;ENSMUSG00000025229;ENSMUSG00000001496;ENSMUSG00000024518;ENSMUSG00000039830;ENSMUSG00000038227;ENSMUSG00000089922;ENSMUSG00000044518;ENSMUSG00000078905	11	159	1382	21384	0.0426479
GO:0010628	positive regulation of gene expression	biological_process	8	ENSMUSG00000030827;ENSMUSG00000042485;ENSMUSG00000033634;ENSMUSG00000028036;ENSMUSG00000015579;ENSMUSG00000030653;ENSMUSG00000001496;ENSMUSG00000031603;ENSMUSG00000006642	9	159	530	21384	0.0178447
GO:0055085	transmembrane transport	biological_process	6	ENSMUSG00000049908;ENSMUSG00000022899;ENSMUSG00000030781;ENSMUSG00000011118;ENSMUSG00000032204;ENSMUSG00000019867;ENSMUSG00000025389;ENSMUSG00000030523;ENSMUSG00000027690	9	159	566	21384	0.0259235
GO:0045944	positive regulation of transcription by RNA polymerase II	biological_process	10	ENSMUSG00000024518;ENSMUSG00000036816;ENSMUSG00000025229;ENSMUSG00000038227;ENSMUSG00000015579;ENSMUSG00000091736;ENSMUSG00000073209;ENSMUSG00000014030;ENSMUSG00000001496	9	159	1237	21384	0.0452678
GO:0007186	G protein-coupled receptor signaling pathway	biological_process	5	ENSMUSG00000093884;ENSMUSG00000028036;ENSMUSG00000021298;ENSMUSG00000019429;ENSMUSG00000043948;ENSMUSG00000073008;ENSMUSG00000045281;ENSMUSG00000028777;ENSMUSG00000043972	9	159	1567	21384	0.0418754
GO:0043010	camera-type eye development	biological_process	8	ENSMUSG00000118560;ENSMUSG00000066975;ENSMUSG00000044518;ENSMUSG00000049908;ENSMUSG00000025952;ENSMUSG00000024041;ENSMUSG00000024518	7	159	72	21384	1.08099e-06
GO:0002376	immune system process	biological_process	3	ENSMUSG00000069607;ENSMUSG00000069830;ENSMUSG00000016498;ENSMUSG00000033860;ENSMUSG00000027483;ENSMUSG00000019429;ENSMUSG00000020399	7	159	484	21384	0.0401665
GO:0006508	proteolysis	biological_process	7	ENSMUSG00000069830;ENSMUSG00000043468;ENSMUSG00000115293;ENSMUSG00000021492;ENSMUSG00000025196;ENSMUSG00000029788;ENSMUSG00000033508	7	159	597	21384	0.0176694
GO:0006811	ion transport	biological_process	6	ENSMUSG00000020169;ENSMUSG00000011118;ENSMUSG00000006269;ENSMUSG00000030781;ENSMUSG00000030523;ENSMUSG00000028238;ENSMUSG00000020159	7	159	622	21384	0.0018377
GO:0050896	response to stimulus	biological_process	3	ENSMUSG00000043948;ENSMUSG00000093884;ENSMUSG00000030523;ENSMUSG00000043972;ENSMUSG00000025389;ENSMUSG00000028036;ENSMUSG00000032556	7	159	1070	21384	0.0283246
GO:0007399	nervous system development	biological_process	6	ENSMUSG00000089865;ENSMUSG00000014030;ENSMUSG00000039830;ENSMUSG00000021702;ENSMUSG00000036816;ENSMUSG00000026834	6	159	425	21384	0.0180753
GO:0043066	negative regulation of apoptotic process	biological_process	9	ENSMUSG00000024041;ENSMUSG00000090877;ENSMUSG00000028036;ENSMUSG00000028591;ENSMUSG00000044518;ENSMUSG00000033634	6	159	541	21384	0.0258265
GO:0007155	cell adhesion	biological_process	4	ENSMUSG00000029816;ENSMUSG00000103442;ENSMUSG00000021872;ENSMUSG00000021702;ENSMUSG00000029306;ENSMUSG00000050761	6	159	563	21384	0.0222936
GO:0006629	lipid metabolic process	biological_process	5	ENSMUSG00000032948;ENSMUSG00000031844;ENSMUSG00000016194;ENSMUSG00000018907;ENSMUSG00000075217;ENSMUSG00000053279	6	159	717	21384	0.0431231
