# Supplementary material for: c-FLIP facilitates ZIKV infection by mediating caspase-8/3-dependent apoptosis
Source: PLoS Pathog. 2024 Jul 22;20(7):e1012408. doi: 10.1371/journal.ppat.1012408 (PMC11293698; doi:10.1371/journal.ppat.1012408)
Supplement: S1 Data — (XLSX) [file ppat.1012408.s011.xlsx]

## Sheet: Figure 1
Figure 1A
	Relative fold change in c-FLIPL mRNA
	D1		D2		D4		D6
	NF group	ZIKV group	NF group	ZIKV group	NF group	ZIKV group	NF group	ZIKV group
	0.972352	1.00657	0.992937	1.48541	1.49907	1.66067	1.75039	1.94335
	0.912139	0.853839	1.00946	1.41033	1.41167	1.55481	1.83576	1.87087
	1.16553	1.09466	1.0956	1.34167	1.32992	2.00133	1.83007	1.87948
	0.949983	1.045	1.0907	1.41093	1.37301	1.45949	2.12341	1.99302
mean	1	1	1.047	1.412	1.403	1.669	1.885	1.922
standard deviation	0.1131	0.1039	0.05355	0.05871	0.07198	0.2363	0.1637	0.05751
SEM	0.05656	0.05196	0.02678	0.02935	0.03599	0.1181	0.08185	0.02875
Figure 1B
	Relative fold change in c-FLIPL mRNA
	D1		D2		D4		D6
	NF group	ZIKV group	NF group	ZIKV group	NF group	ZIKV group	NF group	ZIKV group
	1.1087	1.73423	0.874321	1.14787	1.78504	2.74318	2.42613	2.81226
	1.02684	1.2137	1.07501	1.15918	1.68514	2.67426	2.45764	3.10267
	1.10076	1.06724	0.867017	1.1451	1.57444	2.73123	2.60368	3.20674
	0.763689	1.30271	0.960169	1.23002	1.8492	2.65497	2.65993	3.09713
mean	1	1.329	0.9441	1.171	1.723	2.701	2.537	3.055
standard deviation	0.1618	0.2868	0.09697	0.04012	0.1201	0.04292	0.1128	0.1693
SEM	0.0809	0.1434	0.04848	0.02006	0.06006	0.02146	0.05638	0.08465
Figure 1D
	Expession of c-FLIPL normalized to β-actin
	D1		D2
	NF group	ZIKV group	NF group	ZIKV group
	0.89	1.26	1.35	1.62
	1.07	1.27	1.42	1.77
	1.04	1.34	1.45	1.75
mean	1	1.29	1.407	1.713
standard deviation	0.09644	0.04359	0.05132	0.08145
SEM	0.05568	0.02517	0.02963	0.04702
	Expession of c-FLIPS normalized to β-actin
	D1		D2
	NF group	ZIKV group	NF group	ZIKV group
	1.06	1.3	1.29	1.52
	0.94	1.18	1.13	1.45
	1	1.27	1.17	1.49
mean	1	1.25	1.197	1.487
standard deviation	0.06	0.06245	0.08327	0.03512
SEM	0.03464	0.03606	0.04807	0.02028
Figure 1E
	NS5/GAPDH (1X10-4)
	D2		D3
	NC group	sic-FLIP group	NC group	sic-FLIP group
	99.575	34.7204	270.168	97.5258
	139.848	60.6616	233.57	121.323
	133.687	36.7001	209.777	137.445
	104.888	31.8388	206.173	92.9068
mean	119.5	40.98	229.9	112.3
standard deviation	20.21	13.27	29.46	20.88
SEM	10.11	6.636	14.73	10.44
Figure 1F
	PFU/ml
	D2		D3
	NC group	sic-FLIP group	NC group	sic-FLIP group
	1000	850	7000	4000
	1400	950	8000	6000
	1200	900	9000	5500
	1350	1100	10000	4500
mean	1238	950	8500	5000
standard deviation	179.7	108	1291	912.9
SEM	89.85	54.01	645.5	456.4

## Sheet: Figure 2
Figure 2A
	Plasma-PFU/ml (Log10)
	NF group		NF group		ZIKV group		ZIKV group
	D2		D6		D2		D6
	WT group	c-Flip+/- group	WT group	c-Flip+/- group	WT group	c-Flip+/- group	WT group	c-Flip+/- group
	0	0	0	0	3.74036	3.39794	2.30103	2.17609
	0	0	0	0	3.43933	3.24304	2.24304	1.87506
	0	0	0	0	3.94201	3.35218	1.69897	1.69897
	0	0	0	0	4.05115	3.17609	0	0
					3.87506	3.57403	0	0
mean	0	0	0	0	3.81	3.349	1.249	1.15
standard deviation	0	0	0	0	0.2356	0.1534	1.164	1.064
SEM	0	0	0	0	0.1054	0.06862	0.5204	0.4757
Figure 2B
	Blood cell-NS5/GAPDH (1X10-4)
	NF group		NF group		ZIKV group		ZIKV group
	D2		D6		D2		D6
	WT group	c-Flip+/- group	WT group	c-Flip+/- group	WT group	c-Flip+/- group	WT group	c-Flip+/- group
	0	0	0	0	92.7644	3.236	4.85831	73.4432
	0	0	0	0	24.6596	9.22511	22.4184	15.7453
	0	0	0	0	150.002	8.53919	3.00581	15.9899
	0	0	0	0	433.743	10.3066	21.0824	27.765
					171.721	8.68291	10.0243	42.3954
mean	0	0	0	0	174.6	7.998	12.28	35.07
standard deviation	0	0	0	0	155.7	2.751	9.034	24.07
SEM	0	0	0	0	69.62	1.23	4.04	10.76
Figure 2C
	Spleen-NS5/GAPDH (1X10-4)
	NF group		NF group		ZIKV group		ZIKV group
	D2		D6		D2		D6
	WT group	c-Flip+/- group	WT group	c-Flip+/- group	WT group	c-Flip+/- group	WT group	c-Flip+/- group
	0.0003075	0.0002519	0.000313	0.0091188	78670.1	36240.2	5166.17	1026.41
	0.0022563	0.0002812	0.0037569	0.0004383	87255.9	37631.8	4484.09	1354.6
	0.0001306	0.0001611	0.0003986	0.0004532	57378.1	31013.6	7482.07	2273.1
	0.0001987	0.0001611	0.0084579	0.0028876	34298.9	48062.8	4690.13	1015.55
					55576.3	39996.3	3778.36	1.33165
mean	0.0007233	0.0002138	0.003232	0.003224	62636	38589	5120	1134
standard deviation	0.001025	6.205e-05	0.003836	0.004095	20879	6236	1412	814.7
SEM	0.0005123	3.102e-05	0.001918	0.002047	9337	2789	631.3	364.3
Figure 2D
	Brain-NS5/GAPDH (1X10-4)
	NF group		NF group		ZIKV group		ZIKV group
	D2		D6		D2		D6
	WT group	c-Flip+/- group	WT group	c-Flip+/- group	WT group	c-Flip+/- group	WT group	c-Flip+/- group
	0.000307497	0.000251936	0.000312958	0.00911875	1.36378	0.375077	37.2384	33.8015
	0.00225631	0.000281173	0.00375689	0.000438329	0.534726	0.205333	17.2934	67.5754
	0.000130639	0.000161117	0.000398613	0.000453238	0.630083	0.399836	26.7571	39.0819
	0.000198708	0.000161085	0.00845794	0.00288757	0.488	0.448074	61.9487	0.721558
					0.856541	0.366711	13.743	31.1071
mean	0.0007233	0.0002138	0.003232	0.003224	0.7746	0.359	31.4	34.46
standard deviation	0.001025	6.204e-05	0.003836	0.004095	0.3586	0.09156	19.36	23.81
SEM	0.0005123	3.102e-05	0.001918	0.002047	0.1604	0.04095	8.659	10.65
Figure 2E	Uterus-NS5/GAPDH (1X10-4)
	NF group		NF group		ZIKV group		ZIKV group
	D2		D6		D2		D6
	WT group	c-Flip+/- group	WT group	c-Flip+/- group	WT group	c-Flip+/- group	WT group	c-Flip+/- group
	0.0003075	0	0.000313	0	84.8167	75.0525	3.87033	0.229245
	0.0022563	0.0002812	0.0037569	0.0004383	1065.01	0.333175	16.7924	0.915591
	0.0001306	0.0001611	0.0003986	0.0004532	600.745	78.2422	15.8371	1.5623
	0	0.0001611	0	0.0028876	533.018	92.6478	9.19519	1.26164
					1067.17	2.82096	6.63868	1.8538
mean	0.0006736	0.0001509	0.001117	0.0009448	670.2	49.82	10.47	1.165
standard deviation	0.001063	0.0001154	0.001768	0.001312	412.2	44.54	5.671	0.6284
SEM	0.0005313	5.77e-05	0.0008841	0.0006561	184.4	19.92	2.536	0.281
Figure 2F
	Testis-NS5/GAPDH (1X10-4)
	NF group		NF group		ZIKV group		ZIKV group
	D2		D6		D2		D6
	0.77793	0.39303	0.915551	0.577428	38.2586	16.9441	45.34	20.8607
	1.18732	0.548176	0.317035	0.0843606	86.9861	1.11166	49.1021	24.8938
	0.0494705	0.794276	1.71441	1.44164	48.9322	7.87736	151.452	25.0669
	1.00536	0.557758	1.13896	0.561638	47.9252	34.0059	220.206	35.8205
					169.215	22.5134	230.355	3.51302
mean	0.755	0.5733	1.021	0.6663	78.26	16.49	139.3	22.03
standard deviation	0.4993	0.1655	0.5778	0.5653	54.15	12.79	89.37	11.75
SEM	0.2496	0.08276	0.2889	0.2826	24.22	5.718	39.97	5.253
Figure 2G
	NS5/GAPDH (1X10-4)
	Testis		Epididymis		Sperms harvested from testis		Sperms harvested from epididymis
	WT group	c-Flip+/- group	WT group	c-Flip+/- group	WT group	c-Flip+/- group	WT group	c-Flip+/- group
	1232.79	28.2997	804.926	21.0057	170.392	9.56465	748.424	31.8388
	5528.65	41.577	205.46	35.6965	280.666	89.1222	2222.11	12.3609
	2633.4	147.31	1146.26	113.986	244.334	69.2006	2642.55	59.0028
	2822.41	41.8662	1767.77	218.685	326.902	58.7987	1121.5	79.4906
mean	3054	64.76	981.1	97.34	255.6	56.67	1684	45.67
standard deviation	1795	55.39	652.9	90.61	66.08	33.83	894.4	29.57
SEM	897.7	27.7	326.4	45.3	33.04	16.92	447.2	14.78
Figure 2H
	Epididymal sperm motility
	WT group	c-Flip+/- group
	0.61	0.77
	0.87	0.79
	0.86	0.72
	0.48	0.74
mean	0.705	0.755
standard deviation	0.1923	0.03109
SEM	0.09613	0.01555

## Sheet: Figure 3
																																				Figure 3C
																																					% of total fetuses
																																					NF group				ZIKV group
																																					WT♀ x WT♂		c-Flip+/-♀ x WT♂		WT♀ x WT♂		c-Flip+/-♀ x WT♂
																																					Intact	Resorbed	Intact	Resorbed	Intact	Resorbed	Intact	Resorbed
																																					87.5	12.5	100	0	71.4	29.6	100	0
																																					100	0	100	0	62.5	37.5	85.7	14.3
																																					100	0	100	0	62.5	37.5	87.5	12.5
																																					100	0	100	0	55.6	44.4	87.5	12.5
																																							100	0			100	0
																																				mean	96.88	3.125	100	0	63	37.25	92.14	7.86
																																				standard deviation	6.25	6.25	0	0	6.476	6.049	7.213	7.213
																																				SEM	3.125	3.125	0	0	3.238	3.024	3.226	3.226
																																				Figure 3D
																																					E13.5-Fetus weight (g)
																																					NF group			ZIKV group
																																					Dam-WT	Dam-c-Flip+/-		Dam-WT	Dam-c-Flip+/-
																																					Fetus	Fetus		Fetus	Fetus
																																					WT	WT	c-Flip+/-	WT	WT	c-Flip+/-
																																					0.126	0.147	0.162	0.077	0.13	0.142
																																					0.142	0.118	0.119	0.104	0.137	0.137
																																					0.144	0.113	0.125	0.072	0.127	0.099
																																					0.145	0.125	0.117	0.077	0.123	0.125
																																					0.143	0.136	0.135	0.095	0.118	0.097
																																					0.142	0.113	0.121	0.083	0.116	0.084
																																					0.149	0.137	0.117	0.093	0.11	0.096
																																					0.14	0.147	0.147	0.093	0.111	0.095
																																					0.137	0.128	0.121	0.061	0.116	0.126
																																					0.144	0.125	0.122	0.054	0.109	0.128
																																					0.115	0.112	0.123	0.063	0.121
																																					0.14	0.12	0.114	0.07	0.117
																																					0.148	0.109	0.112	0.072	0.119
																																					0.114	0.122	0.104	0.078	0.121
																																					0.149	0.097	0.118	0.056	0.099
																																					0.128	0.099		0.086	0.145
																																					0.119	0.108		0.08	0.129
																																					0.149	0.109		0.082	0.143
																																					0.145	0.122		0.064	0.131
																																					0.134			0.078	0.119
																																					0.136			0.078	0.128
																																					0.136				0.13
																																					0.095				0.125
																																					0.112				0.129
																																					0.105
																																					0.109
																																					0.09
																																					0.096
																																					0.095
																																					0.103
																																					0.099
																																				mean	0.1267	0.1204	0.1238	0.07695	0.123	0.1129
																																				standard deviation	0.01968	0.01423	0.01444	0.01306	0.01072	0.02071
																																				SEM	0.003535	0.003264	0.003729	0.002849	0.002188	0.00655
																																				Figure 3E
																																					E13.5-Fetus size (mm2)
																																					NF group			ZIKV group
																																					Dam-WT	Dam-c-Flip+/-		Dam-WT	Dam-c-Flip+/-
																																					Fetus	Fetus		Fetus	Fetus
																																					WT	WT	c-Flip+/-	WT	WT	c-Flip+/-
																																					49.16	52.8	49.49	41.7834	53.8748	52.523
																																					47.84	48.96	53.2	54.7644	55.2036	52
																																					48	52.52	47.55	43.521	56.6124	57.1564
																																					48.41	53.7	46.46	47.5432	51.302	52.0911
																																					51.45	46.56	55.12	46.7496	57.123	55.8204
																																					52.14	47.94	50.96	43.7927	51.8222	46.5096
																																					47.47	51	47.47	50.784	52.3416	59.4044
																																					50.47	57.2	45	43.7304	55.278	52.026
																																					49.28	45.92	52.3	42.5546	52.3184	50.4928
																																					53	53.48	45.2	40.5566	52.4834	48.2384
																																					52	55.25	52.64	51.5511	56.3094
																																					52.92	54.88	52.33	42.4023	58.6
																																					48.46	50.29	49.45	41.877	51.9036
																																					51.5	51.86	53.4	49.8806	53.0322
																																					52.02	48.51	53.12	42.0303	44.555
																																					57.24	52.78		44.308	48.6563
																																					46.06	53.45		52.0635	55.5818
																																					48.76	52.7		49.7364	47.0322
																																					48.34	52.42		45.3583	50.3885
																																					47.04			45.1011	48.823
																																					47.94			44.7876	54.7215
																																					53.55				50.4928
																																					48.5				49.2993
																																					55.12				50.787
																																					47
																																					54.1
																																					45.5
																																					48.51
																																					56.53
																																					46.06
																																					55.6
																																				mean	50.32	51.7	50.25	45.95	52.44	52.63
																																				standard deviation	3.25	2.999	3.262	4.037	3.406	3.929
																																				SEM	0.5837	0.6881	0.8423	0.8809	0.6953	1.242
																																				Figure 3F
																																					Fetal head-NS5/GAPDH (1X10-4)
																																					NF group			ZIKV group
																																					Dam-WT	Dam-c-Flip+/-		Dam-WT	Dam-c-Flip+/-
																																					Fetus	Fetus		Fetus	Fetus
																																					WT	WT	c-Flip+/-	WT	WT	c-Flip+/-
																																					0.00432739	0.00553467	0.00547742	9.73184	3.38161	0.62534
																																					0.00405161	0.034261	0.00532764	9.63118	1.96253	2.19271
																																					0.00278658	0.00495367	0.00793647	11.8163	4.0354	1.98304
																																					0.00299695	0.00435749	0.00530921	36.8275	2.28582	2.00376
																																					0.00467024	0.00681397	0.00877559	6.33222	2.14758	0.961069
																																					0.0420343	0.00899109	0.00478493	13.1111	1.75651	1.15486
																																					0.00349065	0.0057697	0.00930816	24.0458	1.68496	1.30832
																																					0.00599391	0.0060356	0.00807519	21.9738	3.23264	1.89568
																																					0.00375418	0.00332533	0.00732839	14.4973	1.28584	1.66176
																																					0.00302828	0.0078272	0.00317883	34.0059	5.88773	1.16693
																																					0.0250805	0.00681397	0.00547742	9.43297	1.58855
																																					0.00340699	0.0040356	0.00594764	13.2941	2.64398
																																					0.00358879	0.00632533	0.00536666	5.51252	3.35826
																																					0.00447273	0.00332533	0.00234921	43.3426	1.83746
																																					0.00239246	0.0034261	0.00434521	13.2481	4.79893
																																					0.00316352	0.00443467		52.082	5.80668
																																					0.00292512	0.0036661		7.47831	1.43168
																																					0.00396823	0.00158467		23.3073	5.10784
																																					0.00279626	0.024451		17.6637	4.16326
																																					0.00208999			29.2976	1.78721
																																					0.00172727			32.8475	1.15886
																																					0.0010129				1.85666
																																					0.00147273				1.32199
																																					0.00122561				5.96992
																																					0.00122561
																																					0.00276733
																																					0.0118228
																																					0.00217121
																																					0.00305993
																																					0.00446449
																																					0.00405161
																																				mean	0.005355	0.007681	0.005933	20.45	2.839	1.495
																																				standard deviation	0.008074	0.008012	0.001996	13.14	1.581	0.5241
																																				SEM	0.00145	0.001838	0.0005154	2.866	0.3101	0.1657
																																				Figure 3G
																																					Blood cell-NS5/GAPDH (1X10-4)
																																					Dam-WT	Dam-c-Flip+/-
																																					68.2479	11.7347
																																					53.3609	27.91
																																					31.4004	25.2413
																																					44.2533	20.7885
																																						30.2259
																																				mean	49.32	23.18
																																				standard deviation	15.51	7.297
																																				SEM	7.753	3.263
																																				Figure 3H
																																					Blood cell-NS5/GAPDH (1X10-4)
																																					Dam-WT	Dam-c-Flip+/-
																																					166.308	73.655
																																					476.956	112.807
																																					157.883	82.5795
																																					509.42	126.038
																																						105.253
																																				mean	327.6	100.1
																																				standard deviation	191.6	21.6
																																				SEM	95.82	9.662

## Sheet: Figure 4
																																				Figure 4C
																																					% of total fetuses
																																					NF group				ZIKV group
																																					WT♀ x WT♂		WT♀ x c-Flip+/-♂		WT♀ x WT♂		WT♀ x c-Flip+/-♂
																																					Intact	Resorbed	Intact	Resorbed	Intact	Resorbed	Intact	Resorbed
																																					87.5	12.5	71.4	28.6	71.4	29.6	85.7	14.3
																																					100	0	83.3	16.7	62.5	37.5	100	0
																																					100	0	100	0	62.5	37.5	100	0
																																					100	0	100	100	55.6	44.4	100	0
																																							100	100			100	0
																																				mean	96.88	3.125	90.94	49.06	63	37.25	97.14	2.86
																																				standard deviation	6.25	6.25	13.1	47.6	6.476	6.049	6.395	6.395
																																				SEM	3.125	3.125	5.858	21.29	3.238	3.024	2.86	2.86
																																				Figure 4D
																																					E13.5-Fetus weight (g)
																																					NF group			ZIKV group
																																					Sire-WT	Sire-c-Flip+/-		Sire-WT	Sire-c-Flip+/-
																																					Fetus	Fetus		Fetus	Fetus
																																					WT	WT	c-Flip+/-	WT	WT	c-Flip+/-
																																					0.126	0.119	0.112	0.077	0.139	0.126
																																					0.142	0.135	0.124	0.104	0.148	0.128
																																					0.144	0.131	0.137	0.072	0.137	0.127
																																					0.145	0.141	0.117	0.077	0.126	0.122
																																					0.143	0.131	0.116	0.095	0.14	0.137
																																					0.142	0.124	0.137	0.083	0.139	0.143
																																					0.149	0.136	0.126	0.093	0.143	0.137
																																					0.14	0.13	0.122	0.093	0.123	0.178
																																					0.137	0.114	0.138	0.061	0.144	0.143
																																					0.144	0.129	0.118	0.054	0.138	0.13
																																					0.115	0.147	0.136	0.063	0.125	0.133
																																					0.14	0.132		0.07	0.121	0.13
																																					0.148	0.12		0.072	0.133	0.121
																																					0.114	0.131		0.078	0.137	0.126
																																					0.149			0.056	0.135	0.123
																																					0.128			0.086	0.117	0.124
																																					0.119			0.08	0.119	0.126
																																					0.149			0.082		0.12
																																					0.145			0.064		0.125
																																					0.134			0.078
																																					0.136			0.078
																																					0.136
																																					0.095
																																					0.112
																																					0.105
																																					0.109
																																					0.09
																																					0.096
																																					0.095
																																					0.103
																																					0.099
																																				mean	0.1267	0.13	0.1257	0.07695	0.1332	0.1315
																																				standard deviation	0.01968	0.008735	0.009727	0.01306	0.009475	0.01317
																																				SEM	0.003535	0.002335	0.002933	0.002849	0.002298	0.003021
																																				Figure 4E
																																					E13.5-Fetus size (mm2)
																																					NF group			ZIKV group
																																					Sire-WT	Sire-c-Flip+/-		Sire-WT	Sire-c-Flip+/-
																																					Fetus	Fetus		Fetus	Fetus
																																					WT	WT	c-Flip+/-	WT	WT	c-Flip+/-
																																					49.16	52.8	49.49	41.7834	49.5495	55.6248
																																					47.84	48.96	53.2	54.7644	57.5292	52.4768
																																					48	52.52	47.55	43.521	56.9742	53.4336
																																					48.41	53.7	46.46	47.5432	56.7642	52.073
																																					51.45	46.56	55.12	46.7496	52.9932	53.7098
																																					52.14	47.94	50.96	43.7927	59.8901	56.2394
																																					47.47	51	47.47	50.784	58.3934	52.0412
																																					50.47	57.2	45	43.7304	52.1524	59.0178
																																					49.28	45.92	52.3	42.5546	52.951	59.5595
																																					53	53.48	45.2	40.5566	52.4744	48.828
																																					52	55.25	52.64	51.5511	50.241	54.2235
																																					52.92	54.88	52.33	42.4023	50.378	55.0602
																																					48.46	50.29	49.45	41.877	50.5164	54.2828
																																					51.5	51.86	53.4	49.8806	50.5946	54.2544
																																					52.02	48.51	53.12	42.0303		49.3856
																																					57.24	52.78		44.308		52.6
																																					46.06	53.45		52.0635		52.8808
																																					48.76	52.7		49.7364		51.6704
																																					48.34	52.42		45.3583
																																					47.04			45.1011
																																					47.94			44.7876
																																					53.55
																																					48.5
																																					55.12
																																					47
																																					54.1
																																					45.5
																																					48.51
																																					56.53
																																					46.06
																																					55.6
																																				mean	50.32	51.7	50.25	45.95	53.67	53.74
																																				standard deviation	3.25	2.999	3.262	4.037	3.509	2.774
																																				SEM	0.5837	0.6881	0.8423	0.8809	0.9378	0.6539
																																				Figure 4F
																																					Placenta-NS5/GAPDH (1X10-4)
																																					NF group			ZIKV group
																																					Sire-WT	Sire-c-Flip+/-		Sire-WT	Sire-c-Flip+/-
																																					Fetus	Fetus		Fetus	Fetus
																																					WT	WT	c-Flip+/-	WT	WT	c-Flip+/-
																																					0.00432739	0.00289487	0.00470272	325.771	352.801	115.577
																																					0.00405161	0.00914826	0.00807519	128.686	148.85	77.3169
																																					0.00278658	0.00571002	0.00549644	237.653	46.9389	234.381
																																					0.00299695	0.00793647	0.00314595	246.888	158.431	143.282
																																					0.00467024	0.00212652	0.00189014	374.212	45.4974	210.505
																																					0.0420343	0.00380658	0.00322321	268.302	211.969	105.985
																																					0.00349065	0.00676691	0.00250272	379.436	215.675	66.6121
																																					0.00599391	0.00317883	0.00399583	130.482	108.587	12.4038
																																					0.00375418	0.00665066	0.01481	305.01	325.771	51.5433
																																					0.00302828	0.00140785	0.00908506	268.302	111.254	77.0494
																																					0.0250805	0.00388657	0.00459001	334.929	51.5433	46.1325
																																					0.00340699	0.00284513	0.02681	89.7421	276.802	108.964
																																					0.00358879	0.00322321		43.493	166.308	78.6684
																																					0.00147273	0.00250272		110.869	306.069	100.268
																																					0.00239246	0.00312652		134.151		115.978
																																					0.00116352	0.00380658		125.602		48.7629
																																					0.00292512			177.013		110.485
																																					0.00396823			367.783		147.822
																																					0.00279626			100.268
																																					0.00208999			216.423
																																					0.00172727			263.692
																																					0.0010129
																																					0.00147273
																																					0.00122561
																																					0.00122561
																																					0.00276733
																																					0.0118228
																																					0.00217121
																																					0.00305993
																																					0.00446449
																																					0.00405161
																																				mean	0.005194	0.004314	0.007361	220.4	180.5	102.9
																																				standard deviation	0.008128	0.002239	0.007104	104.7	104.7	55.92
																																				SEM	0.00146	0.0005597	0.002051	22.84	27.97	13.18
																																				Figure 4H
																																					Fetal head-NS5/GAPDH (1X10-4)
																																					NF group			ZIKV group
																																					Sire-WT	Sire-c-Flip+/-		Sire-WT	Sire-c-Flip+/-
																																					Fetus	Fetus		Fetus	Fetus
																																					WT	WT	c-Flip+/-	WT	WT	c-Flip+/-
																																					0.00432739	0.00406568	0.00633567	9.73184	4.6677	5.64789
																																					0.00405161	0.00277694	0.00758683	9.63118	3.85762	4.70017
																																					0.00278658	0.00491945	0.00527254	11.8163	5.4555	12.7525
																																					0.00299695	0.00385972	0.0059525	36.8275	4.60344	7.93215
																																					0.00467024	0.00269166	0.00534614	6.33222	12.5335	0.839564
																																					0.0420343	0.00143246	0.0016976	13.1111	19.2624	1.25068
																																					0.00349065	0.00587055	0.00314595	24.0458	2.39116	1.65028
																																					0.00599391	0.00690909	0.00493653	21.9738	9.90195	4.79893
																																					0.00375418	0.00856526	0.00358879	14.4973	4.09173	3.25512
																																					0.00302828	0.007128	0.00419449	34.0059	4.32504	1.85024
																																					0.0250805	0.00332533	0.00337175	9.43297	5.88773	6.71651
																																					0.00340699	0.00409396	0.00593753	13.2941	5.39908	2.23878
																																					0.00358879	0.00532764		5.51252	4.02144	1.34977
																																					0.00447273	0.00583		43.3426	2.06725	16.9441
																																					0.00239246	0.00232533		13.2481		2.20796
																																					0.00316352	0.00507396		52.082		5.32474
																																					0.00292512			7.47831		11.4138
																																					0.00396823			23.3073		8.35542
																																					0.00279626			17.6637
																																					0.00208999			29.2976
																																					0.00172727			32.8475
																																					0.0010129
																																					0.00147273
																																					0.00122561
																																					0.00122561
																																					0.00276733
																																					0.0118228
																																					0.00217121
																																					0.00305993
																																					0.00446449
																																					0.00405161
																																				mean	0.005355	0.004637	0.004781	20.45	6.319	5.513
																																				standard deviation	0.008074	0.001937	0.001638	13.14	4.643	4.517
																																				SEM	0.00145	0.0004843	0.0004729	2.866	1.241	1.065

## Sheet: Figure 6
Figure 6A
	NS5/GAPDH (1X10-4)
	NF group				ZIKV group (MOI=1)				ZIKV group (MOI=3)
	D1		D4		D1		D4		D1		D4
	WT	c-Flip+/-	WT	c-Flip+/-	WT	c-Flip+/-	WT	c-Flip+/-	WT	c-Flip+/-	WT	c-Flip+/-
	0.00824487	0.00530921	0.00571002	0.00715274	8	3.28	9.46	5.49	6.20191	4.89976	21.0787	10.2511
	0.00815959	0.00987306	0.00358879	0.00547742	8.66296	5.98	10.76	5.21	7.87736	2.94387	16.0301	12.6644
	0.00572985	0.00862483	0.00468645	0.00796402	9.54271	6.14	9.06	6.19	5.88773	3.63691	23.3073	8.92414
mean	0.007378	0.007936	0.004662	0.006865	8.735	5.133	9.76	5.63	6.656	3.827	20.14	10.61
standard deviation	0.001428	0.002359	0.001061	0.001268	0.7739	1.607	0.8888	0.5048	1.07	0.9917	3.729	1.896
SEM	0.0008245	0.001362	0.0006125	0.0007321	0.4468	0.9278	0.5132	0.2914	0.6175	0.5726	2.153	1.095
Figure 6B
	PFU/ml
	NF group				ZIKV group (MOI=1)				ZIKV group (MOI=3)
	D1		D4		D1		D4		D1		D4
	WT	c-Flip+/-	WT	c-Flip+/-	WT	c-Flip+/-	WT	c-Flip+/-	WT	c-Flip+/-	WT	c-Flip+/-
	0	0	0	0	200	25	1150	300	150	45	4000	1500
	0	0	0	0	125	15	1250	450	100	60	3000	1000
	0	0	0	0	150	5	750	250	85	55	4500	2000
mean	0	0	0	0	158.3	15	1050	333.3	111.7	53.33	3833	1500
standard deviation	0	0	0	0	38.19	10	264.6	104.1	34.03	7.638	763.8	500
SEM	0	0	0	0	22.05	5.774	152.8	60.09	19.65	4.41	441	288.7

## Sheet: Figure 7
Figure 7A
	Caspase-8/GAPDH (1X10-4)
	D1		D2
	NC group	sic-FLIP group	NC group	sic-FLIP group
	21.8443	20.6549	25.6984	15.9858
	25.348	20.1083	24.63	16.8671
	20.544	18.9432	33.1339	17.8101
mean	22.58	19.9	27.82	16.89
standard deviation	2.485	0.8743	4.632	0.9123
SEM	1.435	0.5048	2.674	0.5267
Figure 7B
	Caspase3/GAPDH (1X10-4)
	D1		D2
	NC group	sic-FLIP group	NC group	sic-FLIP group
	1.01194	0.343814	1.22517	0.539416
	1.06012	0.351192	1.41252	0.603811
	1.06915	0.37939	1.18742	0.637882
mean	1.047	0.3581	1.275	0.5937
standard deviation	0.03076	0.01878	0.1206	0.05
SEM	0.01776	0.01084	0.0696	0.02887
Figure 7D
	Cell fluorescence
	NC group	sic-FLIP group
	1.00932	0.0644248
	0.86549	0.579824
	1.12519	0.257699
mean	1	0.3006
standard deviation	0.1301	0.2604
SEM	0.07511	0.1503
Figure 7E
	Apoptosis%
	NC group	sic-FLIP group
	20.99	15.55
	20.72	15.53
	21.48	15.24
	21.48	15.57
mean	21.17	15.47
standard deviation	0.3773	0.1559
SEM	0.1887	0.07793
Figure 7F
	NS5/GAPDH (1X10-4)
	D1		D2		D3
	NC group	sicaspase-8 group	NC group	sicaspase-8 group	NC group	sicaspase-8 group
	3.52872	1.7283	9.94154	3.10686	31.1835	4.2695
	2.63144	1.63769	13.3951	2.38955	34.3754	7.94435
	4.30721	3.26027	12.4044	2.8545	33.4709	5.59076
mean	3.489	2.209	11.91	2.784	33.01	5.935
standard deviation	0.8386	0.9118	1.778	0.3639	1.645	1.861
SEM	0.4842	0.5264	1.027	0.2101	0.9498	1.075
Figure 7G
	PFU/ml (Log10)
	D1		D2		D3
	NC group	sicaspase-8 group	NC group	sicaspase-8 group	NC group	sicaspase-8 group
	2.39794	2.17609	3	2.69897	3.47712	3
	2.47712	1.69897	2.95424	2.69897	3.47712	2.81291
	2.54407	1.69897	3.17609	2.60206	3.39794	3.09691
mean	2.473	1.858	3.043	2.667	3.451	2.97
standard deviation	0.07315	0.2755	0.1171	0.05595	0.04572	0.1444
SEM	0.04223	0.159	0.06763	0.0323	0.02639	0.08335
Figure 7H
	NS5/GAPDH (1X10-4)
	D1		D2		D3
	NC group	sicaspase-3 group	NC group	sicaspase-3 group	NC group	sicaspase-3 group
	3.52872	2.20176	9.94154	6.54411	31.1835	21.1025
	2.63144	4.08505	13.3951	8.94753	34.3754	18.033
	4.30721	7.71072	12.4044	7.25178	33.4709	14.8398
mean	3.489	4.666	11.91	7.581	33.01	17.99
standard deviation	0.8386	2.8	1.778	1.235	1.645	3.132
SEM	0.4842	1.617	1.027	0.7131	0.9498	1.808
Figure 7I
	PFU/ml (Log10)
	D1		D2		D3
	NC group	sicaspase-3 group	NC group	sicaspase-3 group	NC group	sicaspase-3 group
	2.39794	2.39794	3	2.90309	3.47712	3
	2.47712	2.39794	2.95424	2.77815	3.47712	2.74036
	2.54407	2.47712	3.17609	2.69897	3.39794	3
mean	2.473	2.424	3.043	2.793	3.451	2.913
standard deviation	0.07315	0.04572	0.1171	0.1029	0.04572	0.1499
SEM	0.04223	0.02639	0.06763	0.05942	0.02639	0.08655

## Sheet: Figure 8
Figure 8A
	TNF-a (Pg/ml)
	NF group				ZIKV group
	D2		D6		D2		D6
	WT	c-Flip+/-	WT	c-Flip+/-	WT	c-Flip+/-	WT	c-Flip+/-
	15.67	21.56	87.6	81.32	12.76	67.27	78.19	165.99
	26.02	42.62	92.33	97.06	18.61	48.74	192.05	185.51
	15.67	38.06	76.62	95.48	12.76	68.82	195.32	124.1
					15.67	114.52	185.51	100.23
mean	19.12	34.08	85.52	91.29	14.95	74.84	162.8	144
standard deviation	5.976	11.08	8.06	8.667	2.799	27.98	56.53	38.81
SEM	3.45	6.397	4.653	5.004	1.4	13.99	28.27	19.4
Figure 8B
	IL-4 (Pg/ml)
	NF group				ZIKV group
	D2		D6		D2		D6
	WT	c-Flip+/-	WT	c-Flip+/-	WT	c-Flip+/-	WT	c-Flip+/-
	0.07	0.31	1.21	1.78	0.31	3.21	1.64	6.93
	0.31	0.31	2.93	3.79	0.31	1.21	1.21	6.64
	0.31	0.31	2.21	3.07	0.31	1.78	3.78	3.93
					0.35	1.78	3.79	5.36
mean	0.23	0.31	2.117	2.88	0.32	1.995	2.605	5.715
standard deviation	0.1386	0	0.8638	1.018	0.02	0.8534	1.374	1.372
SEM	0.08	0	0.4987	0.588	0.01	0.4267	0.6869	0.6858
Figure 8C
	IL-6 (Pg/ml)
	NF group				ZIKV group
	D2		D6		D2		D6
	WT	c-Flip+/-	WT	c-Flip+/-	WT	c-Flip+/-	WT	c-Flip+/-
	0.29	0.39	0.11	0.29	0.29	0.94	0.29	0.29
	0.29	0.1	0.2	0.08	0.29	1.89	0.29	1.83
	0.27	0.29	0.29	0.29	0.29	2.12	0.29	0.29
					0.29	0.99	1.21	0.29
mean	0.2833	0.26	0.2	0.22	0.29	1.485	0.52	0.675
standard deviation	0.01155	0.1473	0.09	0.1212	0	0.6081	0.46	0.77
SEM	0.006667	0.08505	0.05196	0.07	0	0.304	0.23	0.385
Figure 8D
	IL-13 (Pg/ml)
	NF group				ZIKV group
	D2		D6		D2		D6
	WT	c-Flip+/-	WT	c-Flip+/-	WT	c-Flip+/-	WT	c-Flip+/-
	8.69	14.32	47.51	38.37	24.12	73.81	56.43	135.49
	8.69	24.14	53.81	47.51	18.3	94.87	82.31	123.48
	14.32	8.3	42.97	51.99	14.32	38.37	73.81	99.01
					14.32	56.43	123.48	99.01
mean	10.57	15.59	48.1	45.96	17.77	65.87	84.01	114.2
standard deviation	3.25	7.996	5.444	6.942	4.634	24.15	28.43	18.27
SEM	1.877	4.616	3.143	4.008	2.317	12.07	14.22	9.133
Figure 8E
	IL-10 (Pg/ml)
	NF group				ZIKV group
	D2		D6		D2		D6
	WT	c-Flip+/-	WT	c-Flip+/-	WT	c-Flip+/-	WT	c-Flip+/-
	10.77	7.41	24.46	21.39	13.02	29.09	32.58	57.44
	7.41	11.14	24.85	20.63	8.15	29.87	49.4	38.82
	21.78	8.9	21.01	22.54	18.72	19.86	57.69	42.73
					12.65	35.7	61.65	31.81
mean	13.32	9.15	23.44	21.52	13.14	28.63	50.33	42.7
standard deviation	7.517	1.878	2.113	0.9616	4.332	6.548	12.89	10.82
SEM	4.34	1.084	1.22	0.5552	2.166	3.274	6.444	5.408
Figure 8F
	IL-12 (P40) (Pg/ml)
	NF group				ZIKV group
	D2		D6		D2		D6
	WT	c-Flip+/-	WT	c-Flip+/-	WT	c-Flip+/-	WT	c-Flip+/-
	227.92	519.29	448.75	537.08	1176.23	2369.25	1078.58	1608.15
	509.36	340.77	416.29	434.06	1273.26	1864.19	747.42	1237.72
	431.62	380.96	440.35	330.53	1331.94	1891.03	992.66	1109.02
					1446.63	1924.48	1256.46	1041.68
mean	389.6	413.7	435.1	433.9	1307	2012	1019	1249
standard deviation	145.3	93.65	16.85	103.3	113.1	239.3	211.6	252.8
SEM	83.91	54.07	9.727	59.63	56.54	119.6	105.8	126.4
Figure 8G
	IL-12 (P70) (Pg/ml)
	NF group				ZIKV group
	D2		D6		D2		D6
	WT	c-Flip+/-	WT	c-Flip+/-	WT	c-Flip+/-	WT	c-Flip+/-
	10.98	13.15	20.33	34.51	0.98	19.29	53.81	30.61
	5.54	4.98	61.39	62.6	0.98	28.95	49.47	18.24
	3.98	7.83	35.07	34.51	6.44	28.4	16.18	44.21
					2.53	35.64	27.45	24.77
mean	6.833	8.653	38.93	43.87	2.733	28.07	36.73	29.46
standard deviation	3.675	4.147	20.8	16.22	2.577	6.715	17.91	11.06
SEM	2.122	2.394	12.01	9.363	1.289	3.358	8.956	5.528
Figure 8H
	CCL2 (Pg/ml)
	NF group				ZIKV group
	D2		D6		D2		D6
	WT	c-Flip+/-	WT	c-Flip+/-	WT	c-Flip+/-	WT	c-Flip+/-
	228.66	347.83	420.01	436.27	282.3	575.19	786.33	971.14
	347.83	403.13	666.98	496.24	467.16	575.19	1016.41	1016.41
	599.35	436.27	496.24	523.79	550.05	767.6	804.67	708.78
					327.41	645.16	1115.9	840.27
mean	391.9	395.7	527.7	485.4	406.7	640.8	930.8	884.2
standard deviation	189.2	44.68	126.5	44.75	123.8	90.75	161.6	138.7
SEM	109.3	25.8	73.01	25.84	61.89	45.37	80.81	69.37
Figure 8I
	CCL3 (Pg/ml)
	NF group				ZIKV group
	D2		D6		D2		D6
	WT	c-Flip+/-	WT	c-Flip+/-	WT	c-Flip+/-	WT	c-Flip+/-
	0.44	0.92	3.06	2.28	0.53	2.96	5.57	7.3
	0.73	2.48	4.32	3.45	1.9	3.06	5.57	8.55
	2.48	0.92	2.87	1.9	0.92	2.28	3.45	5.47
					0.14	3.35	5.47	4.6
mean	1.217	1.44	3.417	2.543	0.8725	2.913	5.015	6.48
standard deviation	1.104	0.9007	0.7881	0.8079	0.7554	0.4529	1.044	1.781
SEM	0.6372	0.52	0.455	0.4664	0.3777	0.2265	0.5222	0.8903
Figure 8J
	CCL5 (Pg/ml)
	NF group				ZIKV group
	D2		D6		D2		D6
	WT	c-Flip+/-	WT	c-Flip+/-	WT	c-Flip+/-	WT	c-Flip+/-
	79.4	142.1	119.96	126.45	168.53	214.82	475.02	556.61
	129.22	151.71	143.02	144.85	158.54	242.85	379.93	483.74
	113.45	149.42	112.52	118.11	163.08	214.37	457.58	369
					77.96	226.85	498.57	396.52
mean	107.4	147.7	125.2	129.8	142	224.7	452.8	451.5
standard deviation	25.46	5.02	15.9	13.68	42.91	13.4	51.39	85.47
SEM	14.7	2.898	9.181	7.899	21.45	6.698	25.69	42.74
Figure 8K
	IL-17A (Pg/ml)
	NF group				ZIKV group
	D2		D6		D2		D6
	WT	c-Flip+/-	WT	c-Flip+/-	WT	c-Flip+/-	WT	c-Flip+/-
	65.79	39.91	51.4	60.03	15.39	51.67	74.69	141.3
	33.9	39.38	109.54	72.6	26.07	85.17	60.3	80.45
	25.03	39.65	76	77.31	31.81	91.45	73.64	124.5
					28.68	61.08	63.17	122.92
mean	41.57	39.65	78.98	69.98	25.49	72.34	67.95	117.3
standard deviation	21.44	0.265	29.18	8.933	7.129	19.01	7.284	25.93
SEM	12.38	0.153	16.85	5.157	3.564	9.504	3.642	12.97
Figure 8L
	CCL11 (Pg/ml)
	NF group				ZIKV group
	D2		D6		D2		D6
	WT	c-Flip+/-	WT	c-Flip+/-	WT	c-Flip+/-	WT	c-Flip+/-
	4892.44	4112.5	5013.25	3786.78	2575.02	5077.46	5430.33	6197.25
	3596.85	3992.97	6188.54	5407.89	2981.52	4017.88	4302.04	5900.21
	2538.98	4346.2	4851.78	2954.64	1889.29	4567.86	4267.25	5643.05
					3500.62	4292.1	3518.43	5678.02
mean	3676	4151	5351	4050	2737	4489	4380	5855
standard deviation	1179	179.7	729.6	1248	680.1	452.1	788.3	255.2
SEM	680.5	103.7	421.3	720.3	340.1	226.1	394.2	127.6
Figure 8M
	IL-3 (Pg/ml)
	NF group				ZIKV group
	D2		D6		D2		D6
	WT	c-Flip+/-	WT	c-Flip+/-	WT	c-Flip+/-	WT	c-Flip+/-
	0.08	1	3.38	3.53	0.59	1.86	2.92	6.25
	1.07	1.57	4.88	6.42	0.86	1.86	2.84	5.93
	2.46	1.28	3.38	3.53	0.59	3.69	3.77	6.17
					0.86	3.61	5.44	5.68
mean	1.203	1.283	3.88	4.493	0.725	2.755	3.743	6.008
standard deviation	1.196	0.285	0.866	1.669	0.1559	1.034	1.207	0.2572
SEM	0.6903	0.1646	0.5	0.9633	0.07794	0.517	0.6037	0.1286
Figure 8N
	IFN-γ (Pg/ml)
	NF group				ZIKV group
	D2		D6		D2		D6
	WT	c-Flip+/-	WT	c-Flip+/-	WT	c-Flip+/-	WT	c-Flip+/-
	0.14	0.02	0.005	0.007	8.02	3.28	9.46	5.49
	0.077	0.133	0.069	0.032	8.66	5.98	10.76	5.21
	0.09	0.04	0.018	0.049	9.54	3.54	8.24	8.01
					9	6.14	9.06	6.19
mean	0.1023	0.06433	0.03067	0.02933	8.805	4.735	9.38	6.225
standard deviation	0.03326	0.0603	0.03383	0.02113	0.6365	1.535	1.051	1.259
SEM	0.0192	0.03482	0.01953	0.0122	0.3183	0.7675	0.5254	0.6297

## Sheet: S1 Fig
S1A Fig
	Relative fold change in c-FLIPL mRNA
	D1		D2		D4		D6
	NF group	ZIKV group	NF group	ZIKV group	NF group	ZIKV group	NF group	ZIKV group
	0.785929	1.19396	1.39749	1.62792	2.64161	2.93763	3.29478	3.39956
	0.979452	1.38146	1.63867	2.04834	1.61103	2.0927	3.65836	2.46558
	1.13487	1.10394	1.43801	1.58759	2.05515	2.52113	3.92604	3.29478
	1.09975	1.5759	1.2152	1.56261	2.52113	2.12774	4.65458	3.64703
mean	1	1.314	1.422	1.707	2.207	2.42	3.883	3.202
standard deviation	0.1575	0.2095	0.1738	0.2294	0.4711	0.3961	0.5755	0.5125
SEM	0.07873	0.1048	0.08688	0.1147	0.2355	0.1981	0.2878	0.2563
S1B Fig
	Relative fold change in c-FLIP mRNA
	c-FLIPL		c-FLIPS		c-FLIPR
	NC group	sic-FLIP group	NC group	sic-FLIP group	NC group	sic-FLIP group
	1.43296	0.0016216	109.331	9.91541	4.94553	2.18949
	0.834099	0.0085929	100.333	6.66815	3.01565	2.19251
	0.732944	0.0039954	100.646	6.95024	4.98009	2.23755
mean	1	0.004737	103.4	7.845	4.314	2.207
standard deviation	0.3783	0.003544	5.107	1.799	1.124	0.02692
SEM	0.2184	0.002046	2.948	1.039	0.6491	0.01554
S1D Fig
	Expession of c-FLIPL normalized to GAPDH
	D1		D2
	NF group	ZIKV group	NF group	ZIKV group
	0.88	0.67	1.81	0.74
	0.92	0.8	1.88	0.82
	1.2	1.04	2.29	1.41
mean	1	0.8367	1.993	0.99
standard deviation	0.1744	0.1877	0.2593	0.3659
SEM	0.1007	0.1084	0.1497	0.2113
	Expession of c-FLIPS normalized to GAPDH
	D1		D2
	NF group	ZIKV group	NF group	ZIKV group
	1.29	0.41	1.66	0.32
	0.83	0.52	1.5	0.78
	0.8	0.21	1.85	0.44
mean	0.9733	0.38	1.67	0.5133
standard deviation	0.2747	0.1572	0.1752	0.2386
SEM	0.1586	0.09074	0.1012	0.1378
S1E Fig
	Cell viability（%）
	10μM		20μM
	NC group	sic-FLIP group	NC group	sic-FLIP group
	0.9024	0.957372	1.003	0.976597
	0.9693	0.9087	0.908943	1.05398
	0.930602	0.931332	0.9609	0.948854
mean	0.9341	0.9325	0.9576	0.9931
standard deviation	0.03359	0.02436	0.04711	0.05448
SEM	0.01939	0.01406	0.0272	0.03146
S1F Fig	Relative fold change of PFU/ml
	D2		D3
	NC group	sic-FLIP group	NC group	sic-FLIP group
	0.808081	0.686869	5.65657	3.23232
	1.13131	0.767677	6.46465	4.84848
	0.969697	0.727273	7.27273	4.44444
	1.09091	0.888889	8.08081	3.63636
mean	1	0.7677	6.869	4.04
standard deviation	0.1452	0.08728	1.043	0.7377
SEM	0.07261	0.04364	0.5216	0.3688

## Sheet: S3 Fig
S3A Fig
	Blood cell-NS5/GAPDH (1X10-4)
	Dam-WT	Dam-WT
	68.2479	26.041
	53.3609	20.0803
	31.4004	19.9416
	44.2533	30.1213
		64.7906
mean	49.32	32.19
standard deviation	15.51	18.72
SEM	7.753	8.371
S3B Fig
	Spleen-NS5/GAPDH (1X10-4)
	Dam-WT	Dam-WT
	166.308	135.553
	476.956	135.553
	157.883	166.308
	509.42	273.939
		214.185
mean	327.6	185.1
standard deviation	191.6	59.16
SEM	95.82	26.46

## Sheet: S4 Fig 
S4A Fig
	Relative fold change of NS5/GAPDH
	NF group				ZIKV group (MOI=1)				ZIKV group (MOI=3)
	D1		D4		D1		D4		D1		D4
	WT	c-Flip+/-	WT	c-Flip+/-	WT	c-Flip+/-	WT	c-Flip+/-	WT	c-Flip+/-	WT	c-Flip+/-
	0.000943865	0.000607793	0.000653678	0.000818839	0.915832	0.375491	1.08297	0.62849	0.709989	0.56092	2.41307	1.17354
	0.000934102	0.00113026	0.000410841	0.00062705	0.991727	0.684585	1.23179	0.596436	0.901793	0.337011	1.83511	1.44981
	0.000655947	0.000987363	0.000536501	0.000911713	1.09244	0.702901	1.03718	0.708625	0.674022	0.41635	2.6682	1.02163
mean	0.0008446	0.0009085	0.0005337	0.0007859	1	0.5877	1.117	0.6445	0.7619	0.4381	2.305	1.215
standard deviation	0.0001635	0.00027	0.0001214	0.0001452	0.08859	0.184	0.1018	0.05779	0.1224	0.1135	0.4268	0.2171
SEM	9.439e-05	0.0001559	7.012e-05	8.381e-05	0.05115	0.1062	0.05875	0.03336	0.0707	0.06555	0.2464	0.1253
S4B Fig
	Relative fold change of PFU/ml
	NF group				ZIKV group (MOI=1)				ZIKV group (MOI=3)
	D1		D4		D1		D4		D1		D4
	WT	c-Flip+/-	WT	c-Flip+/-	WT	c-Flip+/-	WT	c-Flip+/-	WT	c-Flip+/-	WT	c-Flip+/-
	0	0	0	0	1.26316	0.157895	7.26316	1.89474	0.947368	0.284211	25.2632	9.47368
	0	0	0	0	0.789474	0.0947368	7.89474	2.84211	0.631579	0.378947	18.9474	6.31579
	0	0	0	0	0.947368	0.0315789	4.73684	1.57895	0.536842	0.347368	28.4211	12.6316
mean	0	0	0	0	1	0.09474	6.632	2.105	0.7053	0.3368	24.21	9.474
standard deviation	0	0	0	0	0.2412	0.06316	1.671	0.6574	0.215	0.04824	4.824	3.158
SEM	0	0	0	0	0.1393	0.03646	0.9648	0.3795	0.1241	0.02785	2.785	1.823
S4C Fig
	Ratio of cleaved caspase-8（43 kDa) to caspase-8
	D1-NF		D1-ZIKV		D4-NF		D4-ZIKV
	2.08	3.28	1.95	1.81	2.45	2.42	6.39	3.14
	1.26	1.86	1.81	1.58	2.02	2.48	6.23	3.1
	1.66	2.44	1.95	1.82	2.37	2.65	6.45	3.64
mean	1.667	2.527	1.903	1.737	2.28	2.517	6.357	3.293
standard deviation	0.41	0.714	0.08083	0.1358	0.2287	0.1193	0.1137	0.3009
SEM	0.2367	0.4122	0.04667	0.07839	0.132	0.06888	0.06566	0.1737
S4D Fig
	Ratio of cleaved caspase-8（18 kDa) to caspase-8
	D1-NF		D1-ZIKV		D4-NF		D4-ZIKV
	1.87	2.56	1.5	1.71	3.4	3.43	5.87	2.1
	1.28	2.16	1.45	1.67	3.38	2.6	5.25	1.26
	1.83	1.95	1.27	1.4	3.1	3.23	5.76	1.71
mean	1.66	2.223	1.407	1.593	3.293	3.087	5.627	1.69
standard deviation	0.3297	0.3099	0.121	0.1686	0.1677	0.4332	0.3308	0.4204
SEM	0.1904	0.1789	0.06984	0.09735	0.09684	0.2501	0.191	0.2427
S4E Fig
	Ratio of cleaved caspase-3 to caspase-3
	D1-NF		D1-ZIKV		D4-NF		D4-ZIKV
	0.09	0.1	0.13	0.16	1.09	0.42	6.87	1.02
	0.18	0.22	0.12	0.14	1.17	0.45	7.41	1.26
	0.25	0.39	0.22	0.24	1.3	0.8	6.99	1.45
mean	0.1733	0.2367	0.1567	0.18	1.187	0.5567	7.09	1.243
standard deviation	0.08021	0.1457	0.05508	0.05292	0.106	0.2113	0.2835	0.2155
SEM	0.04631	0.08413	0.0318	0.03055	0.06119	0.122	0.1637	0.1244

[truncated: 4 more sheets: S5 Fig, S6 Fig, S7 Fig, S8 Fig]
